# Supplementary material for: Comprehensive profiling of rRNA-derived small RNAs in Arabidopsis thaliana using rsRNAfinder pipeline
Source: MethodsX. 2023 Nov 25;12:102494. doi: 10.1016/j.mex.2023.102494 (PMC10711234; doi:10.1016/j.mex.2023.102494)
Supplement: Supplementary file 5 [file mmc5.xlsx]

## Sheet: Table S1
Table S1 List of small RNA-seq datasets used to identify and annotate rsRNAs of Arabidopsis thaliana Col-0
Tissue	Run ID
15_day_old_aerial_rosettes_p3	SRR13404391
15_day_old_aerial_rosettes_p3	SRR13404392
15_day_old_aerial_rosettes_p3	SRR13404393
25_day_old_leaves_p3	SRR13404403
25_day_old_leaves_p3	SRR13404404
25_day_old_leaves_p3	SRR13404405
4-week-old_leaves_p3	SRR062116
4-week-old_leaves_p3	SRR062117
aerial_tIssue_p3	SRR11296937
aerial_tIssue_p3	SRR11296938
aerial_tIssue_p3	SRR11296939
bent_torpedo_embryo	SRR3269271
bent_torpedo_embryo	SRR3269301
cauline_lead	SRR3269255
cauline_lead	SRR3269287
Cotyledon	SRR3269257
Cotyledon	SRR3269289
flower_anther_pollen_p3	SRR13073857
flower_anther_pollen_p3	SRR13073858
flower_buds	SRR7760268
flower_buds	SRR7760269
flower_carpel	SRR3269263
flower_carpel	SRR3269295
flower_p3	SRR764870
flower_p3	SRR764871
flower_petal	SRR3269261
flower_petal	SRR3269293
flower_sepal	SRR3269260
flower_sepal	SRR3269292
flower_stamen	SRR3269262
flower_stamen	SRR3269294
germinating_seed	SRR5227424
germinating_seed	SRR5227425
germinating_seed	SRR5227426
germinating_seed	SRR5227427
green_leaf_embryo	SRR3269272
green_leaf_embryo	SRR3269273
green_leaf_embryo	SRR3269274
Hypocotyl	SRR3269256
Hypocotyl	SRR3269288
immature_inflorescence	SRR443163
immature_inflorescence	SRR443164
immature_inflorescence	SRR443165
immature_inflorescence_p2	SRR2155687
immature_inflorescence_p2	SRR2155688
inflorescence_p2	SRR1634281
inflorescence_p2	SRR1634282
Inflorescences	SRR5660304
Inflorescences	SRR5660305
Inflorescences_p3	SRR14214691
Inflorescences_p3	SRR14214692
Inflorescences_p3	SRR14214693
Inflorescences_p3	SRR14333525
Inflorescences_p3	SRR14333526
Inflorescences_p3	SRR14333527
juvenile_leaf	SRR3269252
juvenile_leaf	SRR3269284
Leaf	SRR3992484
Leaf	SRR3992489
Leaf	SRR3992485
Leaf	SRR3992486
leaf_p2	SRR5209214
leaf_p2	SRR5209215
leaf_p3	SRR14136238
leaf_p3	SRR14136239
leaf_p3	SRR14136240
Leaf_sample_p3	SRR11403768
Leaf_sample_p3	SRR11403769
Leaf_sample_p3	SRR11403770
leaves_2	SRR5068869
leaves_2	SRR5068870
leaves_2	SRR5068868
mature_pollen	SRR4446498
mature_pollen	SRR4446499
mature_pollen	SRR4446500
meocyte	SRR5209218
meocyte	SRR5209219
microspore_p3	SRR10066374
microspore_p3	SRR10066375
Mixed_Inflorescence	SRR316273
Mixed_Inflorescence	SRR316275
Mixed_Inflorescence	SRR316274
Root	SRR3707793
Root	SRR3707796
Root	SRR3707794
Root	SRR3707795
root_p2	SRR5031488
root_p2	SRR5031522
root_p2	SRR5031523
root_p2	SRR5031530
root_tips_p3	SRR12228137
root_tips_p3	SRR12228138
root_tips_p3	SRR12228139
Rosette_leaves	SRR5195018
Rosette_leaves	SRR5195019
seedling	SRR5313815
seedling	SRR5313816
seedling	SRR5313817
seedling_p2	SRR2187572
seedling_p2	SRR2187571
seedling_p2s	SRR2831358
seedling_p2s	SRR2831359
seedling_whole_bud	SRR7441846
seedling_whole_bud	SRR7441847
shoot_apices_p3	SRR12228119
shoot_apices_p3	SRR12228120
shoot_apices_p3	SRR12228121
shoot_apices_p3	SRR12228131
shoot_apices_p3	SRR12228132
shoot_apices_p3	SRR12228133
silique_3d	SRR3269281
silique_3d	SRR3269249
silique_5d	SRR3269250
silique_5d	SRR3269282
silique_7s	SRR3269251
silique_7s	SRR3269283
stage_12_and_younger_flower_buds	SRR5646727
stage_12_and_younger_flower_buds	SRR5646728
stage_12_and_younger_flower_buds	SRR5646729
stage_12_and_younger_flower_buds_p3	SRR17134487
stage_12_and_younger_flower_buds_p3	SRR17134488
stage_12_and_younger_flower_buds_p3	SRR17134489
stem	SRR6074032
stem	SRR6074033
unfertilized_ovules_p3	SRR13404415
unfertilized_ovules_p3	SRR13404416
unfertilized_ovules_p3	SRR13404417
unopened_floral_buds	SRR5508383
unopened_floral_buds	SRR5508382
unopened_flower_buds_p2	SRR1693714
unopened_flower_buds_p2	SRR1693715
unopened_flower_buds_p2	SRR1693716
Whole_aerial_tissue,_bolting	SRR019670
Whole_aerial_tissue,_bolting	SRR019672
Whole_aerial_tissue,_bolting	SRR019671
whole_plant	SRR2391658
whole_plant	SRR2391659
whole_plant	SRR2391660
whole_plant	SRR2391661
whole_seedling_p2s	SRR3178439
whole_seedling_p2s	SRR3178440
12-day_seedlings_vk	SRR3606110
12-day_seedlings_vk	SRR3606111
12-day_seedlings_vk	SRR3606112
3-day-old_root_p4	SRR1260032
3-day-old_root_p4	SRR1260033
3-day-old_root_p4	SRR1260038
3-day-old_root_p4	SRR1286088
6-DAP-seeds_p4	SRR8353381
6-DAP-seeds_p4	SRR8353382
6-DAP-seeds_p4	SRR8353383
distal_petals	SRR17373443
distal_petals	SRR17373444
distal_petals	SRR17373445
Floral_bud_p4	SRR12067275
Floral_bud_p4	SRR12067276
floral_vk	SRR6376831
floral_vk	SRR6376832
inflorescence_stage_1-12_immature_flower_buds	SRR9623523
inflorescence_stage_1-12_immature_flower_buds	SRR9623524
inflorescence_stage_1-12_immature_flower_buds	SRR9623525
inflorescence_stage_1-12_immature_flower_buds	SRR9623526
infloroscence_vk	SRR6144270
infloroscence_vk	SRR6144271
proximal_petals_p4	SRR17373442
proximal_petals_p4	SRR17373450
rosette_leaves_vk	SRR14760596
rosette_leaves_vk	SRR14760597
rosette_leaves_vk	SRR14760598
rosette_leaves_vk	SRR14760599
seedling_vk	ERR1297303
seedling_vk	ERR1297304
seedling_vk	ERR1297305
seedling_vk	ERR1297306
seedling_vk	ERR1297307
seedling_vk	ERR1297308
seedling_vk	ERR1297309
sepal_p4	SRR3179593
sepal_p4	SRR3179623
sepal_p4	SRR3179642
Stem_p4	SRR2037323
Stem_p4	SRR2037324
Stem_p4	SRR2037325
Stem_p4	SRR2037326
Stem_p4	SRR2037327
Stem_p4	SRR2037328
Stem_p4	SRR2037332
Stem_p4	SRR2037333
Stem_p4	SRR2037334
Stem_p4	SRR2037335
Stem_p4	SRR2037336
Stem_p4	SRR2037337
Stem_p4	SRR2037338
Stem_p4	SRR2037339
Stem_p4	SRR2037340
Stem_p4	SRR2037341
Stem_p4	SRR2037342
Stem_p4	SRR2037344
Stem_p4	SRR2037345
Stem_p4	SRR2037346
Stem_p4	SRR2037347
Stem_p4	SRR2037348
Stem_p4	SRR2037349
Stem_p4	SRR2037350
Stem_p4	SRR2037351
Stem_p4	SRR2037352
Stem_p4	SRR2037353
Stem_p4	SRR2037354
Stem_p4	SRR2037355
Stem_p4	SRR2037356
Stem_p4	SRR2037357
Stem_p4	SRR2037358
Stem_p4	SRR2037359
Stem_p4	SRR2037360
Stem_p4	SRR2037361
Stem_pp4	SRR2037362
Stem_pp4	SRR2037363
Stem_pp4	SRR2037364
Stem_pp4	SRR2037365
Stem_pp4	SRR2037366
Stem_pp4	SRR2037367
Stem_pp4	SRR2037368
Stem_pp4	SRR2037369
unopened_flower_bud_p4	SRR14577486
unopened_flower_bud_p4	SRR14577487
unopened_flower_bud_p4	SRR14577488
unopened_flower_bud_p4	SRR14577489
unopened_flower_bud_p4	SRR14577490
unopened_flower_bud_p4	SRR14577491
vegetative_apices_p4	ERR995332
vegetative_apices_p4	ERR995334
vegetative_apices_p4	ERR995335
vegetative_apices_p4	ERR995336
whole	DRR194769
whole	DRR194770
whole	DRR194771
10_dayOld_whole_Seedling_vk	SRR9995052
10_dayOld_whole_Seedling_vk	SRR9995054
10_dayOld_whole_Seedling_vk	SRR9995053
10_dayOld_whole_Seedling_vk	SRR9995051
14_days_Seedling_vk	SRR3724582
14_days_Seedling_vk	SRR3724580
15_day_old_Seedling_vk	SRR7761242
15_day_old_Seedling_vk	SRR7761241
21_day_old_seedlings_vk	SRR5641959
21_day_old_seedlings_vk	SRR5641958
21_day_old_seedlings_vk	SRR5641957
aerial_part_vk	SRR9994883
aerial_part_vk	SRR9994884
aerial_part_vk	SRR9994885
carpels_vk	SRR1207195
carpels_vk	SRR1207194
flower_vk	SRR5100582
flower_vk	SRR5100580
flowerBud_vk	SRR8890425
flowerBud_vk	SRR8890426
flowerBud_vk	SRR8890427
flowers_vk	SRR1005239
flowers_vk	SRR1005238
mircrospore_vk	SRR10066371
mircrospore_vk	SRR10066370
primary_Root_vk	SRR1042766
primary_Root_vk	SRR1042767
rosette_leaves_vk	SRR9659532
rosette_leaves_vk	SRR9659533
rosette_leaves_vk	SRR9659531
rosette_leaves_vk	SRR9659530
seedling_whole_bud_vk	SRR6930534
seedling_whole_bud_vk	SRR6930533
inflorescence_vk	SRR7124090
inflorescence_vk	SRR7124089
inflorescence_vk	SRR8357242
inflorescence_vk	SRR8357243
shoot_vk	SRR10694992
shoot_vk	SRR10694993
shoot_vk	SRR10694994
shoot_vk	SRR10694995
shoot_vk	SRR10694996
shoot_vk	SRR10694997
shoot_vk	SRR10694998
shoot_p2	SRR3707785
shoot_p2	SRR3707786
shoot_p2	SRR3707787
shoot_p2	SRR3707788
seedling	SRR5313818
seed_p4	SRR15400425
seed_p4	SRR15400426
Inflorescences	SRR5660306
Inflorescences	SRR5660307
