# Supplementary material for: Comprehensive profiling of rRNA-derived small RNAs in Arabidopsis thaliana using rsRNAfinder pipeline
Source: MethodsX. 2023 Nov 25;12:102494. doi: 10.1016/j.mex.2023.102494 (PMC10711234; doi:10.1016/j.mex.2023.102494)
Supplement: Supplementary file 6 [file mmc6.xlsx]

## Sheet: Table S3
Table S4 small RNA libraries used in this study.
Run	Genotype	Source
SRR764857	Wild-type Replicate 1	Groth et al., 2009
SRR764858	Wild-type Replicate 2	Groth et al., 2010
SRR764859	Wild-type Replicate 3	Groth et al., 2011
SRR764860	dcl3 Replicate 1	Groth et al., 2012
SRR1634280	dcl3 Replicate 2	Groth et al., 2013
SRR1634281	dcl3 Replicate 3	Groth et al., 2014
SRR1634282	Wild-type Replicate 1	Elvira-Matelot et al., 2011
SRR1634295	Wild-type Replicate 2	Elvira-Matelot et al., 2012
SRR1634296	Wild-type Replicate 3	Elvira-Matelot et al., 2013
SRR1634297	dcl2-1/3-1/4-2t Replicate 1	Elvira-Matelot et al., 2014
SRR2147186	dcl2-1/3-1/4-2t Replicate 2	Elvira-Matelot et al., 2015
SRR2147187	dcl2-1/3-1/4-2t Replicate 3	Elvira-Matelot et al., 2016
SRR2147188	Wild-type Replicate 1	Jeong et al., 2010
SRR2147198	Wild-type Replicate 2	Jeong et al., 2011
SRR2147199	dcl1-7 Replicate 1	Jeong et al., 2012
SRR2147200	dcl1-7 Replicate 2	Jeong et al., 2013
SRR8569932	WT_total_1	You, Chenjiang, et al. (2019)
SRR8569933	WT_total_2	You, Chenjiang, et al. (2019)
SRR8569934	fry1-6_total_1	You, Chenjiang, et al. (2019)
SRR8569935	fry1-6_total_2	You, Chenjiang, et al. (2019)
SRR8569936	fry1-8_total_1	You, Chenjiang, et al. (2019)
SRR8569937	fry1-8_total_2	You, Chenjiang, et al. (2019)
