# Supplementary material for: Comprehensive profiling of rRNA-derived small RNAs in Arabidopsis thaliana using rsRNAfinder pipeline
Source: MethodsX. 2023 Nov 25;12:102494. doi: 10.1016/j.mex.2023.102494 (PMC10711234; doi:10.1016/j.mex.2023.102494)
Supplement: Supplementary file 7 [file mmc7.xlsx]

## Sheet: Table S2
Table S2 Enriched miRNA pathways co-associated with identified rsRNAs
Enrichment FDR	nGenes	Pathway Genes	Fold Enrichment	Pathway	URL
2.48226e-11	6	6	70.4225	Ath-miR408-3p target	http://mirtarbase.mbc.nctu.edu.tw
2.48226e-11	6	6	70.4225	Ath-miR163 target	http://mirtarbase.mbc.nctu.edu.tw
3.43136e-06	3	3	70.4225	Ath-miR398c-3p target	http://mirtarbase.mbc.nctu.edu.tw
3.43136e-06	3	3	70.4225	Ath-miR398b-3p target	http://mirtarbase.mbc.nctu.edu.tw
3.43136e-06	3	3	70.4225	Ath-miR398a-3p target	http://mirtarbase.mbc.nctu.edu.tw
3.43136e-06	3	3	70.4225	Ath-miR397a target	http://mirtarbase.mbc.nctu.edu.tw
3.43136e-06	3	3	70.4225	Ath-miR1888a target	http://mirtarbase.mbc.nctu.edu.tw
1.04527e-16	9	9	70.4225	Ath-miR396b-5p target	http://mirtarbase.mbc.nctu.edu.tw
1.04527e-16	9	9	70.4225	Ath-miR396a-5p target	http://mirtarbase.mbc.nctu.edu.tw
1.25241e-09	5	5	70.4225	Ath-miR172b-3p target	http://mirtarbase.mbc.nctu.edu.tw
1.25241e-09	5	5	70.4225	Ath-miR156f-5p target	http://mirtarbase.mbc.nctu.edu.tw
8.00477e-08	4	4	70.4225	Ath-miR400 target	http://mirtarbase.mbc.nctu.edu.tw
0.00117119	2	4	35.2113	Ath-miR858a target	http://diana.imis.athena-innovation.gr/DianaTools
