# Supplementary material for: Comprehensive profiling of rRNA-derived small RNAs in Arabidopsis thaliana using rsRNAfinder pipeline
Source: MethodsX. 2023 Nov 25;12:102494. doi: 10.1016/j.mex.2023.102494 (PMC10711234; doi:10.1016/j.mex.2023.102494)
Supplement: Supplementary file 8 [file mmc8.xlsx]

## Sheet: Table S3
Table S4 List of validated rsRNA targets
rsRNA ID with target transcript and slice_site	Peak Category	p-value	Source library
rsRNA_AACCGAGCGGTAGACTTGAAC_107681_107701_AT5G50380.1_1180	2	0.0192945	SRR1039524
rsRNA_AACGACTCGCGACAACGGATA_5784_5804_AT5G61510.1_1179	4	0.0278497	SRR1039524
rsRNA_AACGACTCTCGGCACCGGCTA_14199755_14199775_AT3G20470.1_598	2	0.479819	SRR1039524
rsRNA_ATAGACCGGTAGTCTTGAAC_107682_107701_AT1G63840.1_425	2	0.10899	SRR1039524
rsRNA_CACGGACTAAGGAGTCTGACATGCG_14200764_14200788_AT2G19680.2_82	4	0.0278497	SRR1039524
rsRNA_CAGCGGGCTGCTCGAGTTGC_14202096_14202115_AT1G16310.1_1380	4	0.00937075	SRR1039524
rsRNA_CCAAGATGAGAGCTCTCCC_107482_107500_AT5G54870.1_632	4	0.0725529	SRR1039524
rsRNA_CCCAAGATGAAGGCTCTCCT_107481_107500_AT1G05850.1_742	2	0.0459032	SRR1039524
rsRNA_CCCAAGATGAAGGCTCTCCT_107481_107500_AT1G05850.2_1027	2	0.0896993	SRR1039524
rsRNA_CCGACGCGGTGTACGGTGGCG_14200603_14200623_AT1G25370.1_858	2	0.0896993	SRR1039524
rsRNA_CCTTTGTCGCTAACATACGA_14203472_14203491_AT2G36910.1_3906	4	0.00937075	SRR1039524
rsRNA_CCTTTTGTCGCTAAGATTGA_14203472_14203491_AT3G27390.1_1393	4	0.00937075	SRR1039524
rsRNA_CGACGCGGATTACATTGGCG_14200604_14200623_AT5G63490.2_1286	2	0.983999	SRR1039524
rsRNA_CTAACAGACCGGAACACTTGA_107679_107699_AT5G53450.1_239	4	0.0278497	SRR1039524
rsRNA_GCCAAGATGAGTACTCTCCT_107481_107500_AT5G11850.1_796	4	0.0186537	SRR1039524
rsRNA_GCGGCGAGAGCAGGTCGCC_14202120_14202138_AT1G52930.1_271	4	0.0637798	SRR1039524
rsRNA_AAATAAAAGGTCGAGGCGGGCT_14197886_14197907_AT4G21790.1_1466	2	0.313343	SRR1171802
rsRNA_AACAGACCGGTAGACCTAAAC_107681_107701_AT1G67580.2_2657	2	0.0459032	SRR1171802
rsRNA_AACAGACCGGTAGATCTGA_131031_131049_AT1G18990.1_1402	2	0.995501	SRR1171802
rsRNA_AACGACTCTCGGCACCGGCTA_14199755_14199775_AT3G20470.1_700	2	0.313343	SRR1171802
rsRNA_ACAGAACGGTAGATTTGAAC_107682_107701_AT5G17600.1_1411	2	0.528503	SRR1171802
rsRNA_ACAGACCGATAGACCTGAAC_107682_107701_AT5G66030.2_2268	2	0.245682	SRR1171802
rsRNA_ACAGACCGGTAGACGTGAGA_107682_107701_AT1G32928.1_263	2	0.195762	SRR1171802
rsRNA_ACAGACCGGTTTACTTGAAC_107682_107701_AT1G08770.1_808	2	0.528503	SRR1171802
rsRNA_ACCCGACCGGTAGACTTGAA_107682_107701_AT1G17100.1_773	2	0.0459032	SRR1171802
rsRNA_ACGACTCTCGGCAAGATAT_14199756_14199774_AT4G02740.1_1018	2	0.550146	SRR1171802
rsRNA_AGAAGCATGCCTGTCGGGACCCG_14200897_14200919_AT5G50160.1_952	2	0.0459032	SRR1171802
rsRNA_AGCCCTTTGTCGCATAGATTCG_14203469_14203490_AT2G37410.2_426	2	0.0459032	SRR1171802
rsRNA_AGCCCTTTGTCGCTAAGATTACT_14203469_14203491_AT1G78850.1_1151	2	0.0306435	SRR1171802
rsRNA_AGCCCTTTGTCGCTAAGATTACT_14203469_14203491_AT2G17020.2_952	2	0.920934	SRR1171802
rsRNA_AGGTCTGCGTGGGTGTCACA_5925_5944_AT5G61510.1_1196	2	0.0896993	SRR1171802
rsRNA_AGGTCTGCGTGGGTGTCACA_5925_5944_AT5G61510.2_1042	2	0.0306435	SRR1171802
rsRNA_ATACCTTTGTCGCTAAGATTCG_14203469_14203490_AT2G11225.1_656	2	0.999948	SRR1171802
rsRNA_CAAACAGACCGGTAGACTTGAAC_107679_107701_AT1G67580.2_2659	2	0.0459032	SRR1171802
rsRNA_CACCCCAATATGAGTGCCCTCCT_107478_107500_AT2G22730.4_1000	2	0.73172	SRR1171802
rsRNA_CACGGACTAAGGAGTCTGACATGCG_14200764_14200788_AT2G19680.2_82	2	0.131485	SRR1171802
rsRNA_CAGACCGGTAGACTTAACA_107683_107701_AT1G13440.2_459	2	0.280307	SRR1171802
rsRNA_CAGACCGGTAGACTTCAAG_107683_107701_AT1G10670.2_1021	2	0.873507	SRR1171802
rsRNA_CAGACCGGTAGAGTTGAAG_107683_107701_AT4G31670.1_1936	2	0.20939	SRR1171802
rsRNA_CAGCCGACTGCTAGAGCTGCT_14202096_14202116_AT3G15850.1_1418	2	0.570796	SRR1171802
rsRNA_CCAAGAAGAGTGCTCTCCT_107482_107500_AT5G14170.1_1531	2	0.73172	SRR1171802
rsRNA_CCAAGATGAGAGCTCTCCC_107482_107500_AT5G54870.1_632	2	0.245682	SRR1171802
rsRNA_CCAAGATGAGAGCTCTCCC_107482_107500_AT5G54870.2_293	2	0.171353	SRR1171802
rsRNA_CCAAGCTGAGTGCTCTCCC_107482_107500_AT4G17230.1_1169	2	0.0896993	SRR1171802
rsRNA_CCAAGCTGAGTGCTCTCCC_107482_107500_AT4G17230.2_1297	2	0.0306435	SRR1171802
rsRNA_CCCAAGATCAATGCTCTCCT_107481_107500_AT3G60590.3_1118	2	0.0896993	SRR1171802
rsRNA_CCCAAGATGAAGGCTCTCCT_107481_107500_AT1G05850.1_742	2	0.0459032	SRR1171802
rsRNA_CCCAAGATGAAGGCTCTCCT_107481_107500_AT1G05850.2_1027	2	0.0896993	SRR1171802
rsRNA_CCCAAGTTGAGTTCTCTCCT_107481_107500_AT4G17230.2_1298	2	0.0896993	SRR1171802
rsRNA_CCCAGTTCCGAACGCGTCGGCT_14202072_14202093_AT5G04590.1_801	2	0.899993	SRR1171802
rsRNA_CCCCAAGATGAGTGCTCTTCT_107480_107500_AT4G13110.1_1034	2	0.131485	SRR1171802
rsRNA_CCCCAAGATGAGTTCGCTCCT_107480_107500_AT2G22730.4_998	2	0.528503	SRR1171802
rsRNA_CCCCAAGTTGAGTGCCCTCCT_107480_107500_AT1G05850.1_743	2	0.0896993	SRR1171802
rsRNA_CCCCAAGTTGAGTGCCCTCCT_107480_107500_AT1G05850.2_1028	2	0.131485	SRR1171802
rsRNA_CCCTGTTGAGCTTAGCTCT_14202510_14202528_AT3G27380.1_771	2	0.660667	SRR1171802
rsRNA_CCCTGTTGAGCTTGACGCG_14202510_14202528_AT1G57590.1_884	2	0.755784	SRR1171802
rsRNA_CCGACGCGGTGTACGGTGGCG_14200603_14200623_AT1G25370.1_858	4	0.0186537	SRR1171802
rsRNA_CCTACGCGGATTACTGTGGC_14200603_14200622_AT3G49670.1_3369	2	0.904584	SRR1171802
rsRNA_CCTTTGTAGCTAAGATGCGA_14203472_14203491_AT1G58440.1_1895	2	0.77769	SRR1171802
rsRNA_CCTTTTGTCGCTAAGATTGA_14203472_14203491_AT3G27390.1_1393	4	0.00937075	SRR1171802
rsRNA_CCTTTTGTCGCTAAGATTGA_14203472_14203491_AT3G27390.2_1666	2	0.0459032	SRR1171802
rsRNA_CGACGCGGATTACATTGGCG_14200604_14200623_AT5G63490.1_1344	2	0.937333	SRR1171802
rsRNA_CGACGCGGATTACATTGGCG_14200604_14200623_AT5G63490.2_1286	2	0.983999	SRR1171802
rsRNA_CTAACAGACCGCTAGAATTGAAC_107679_107701_AT2G31790.1_987	2	0.117054	SRR1171802
rsRNA_CTAACCGTCCGGTAGACTTGAAC_107679_107701_AT5G22250.1_1056	2	0.131485	SRR1171802
rsRNA_CTTTGTCGCAAGGATTCGA_14203473_14203491_AT3G49670.1_2031	2	0.0459032	SRR1171802
rsRNA_GACCCCAAGAGGAGTGCTCTCCT_107478_107500_AT5G14170.1_1535	2	0.0459032	SRR1171802
rsRNA_GCCGAACAGACCGGTAGACTTGAAC_107677_107701_AT1G67580.2_2661	2	0.0896993	SRR1171802
rsRNA_GCTCGGGGGTCCCAGTCCG_14202062_14202080_AT3G02540.2_876	2	0.280307	SRR1171802
rsRNA_GCTCGTGGGGTCCCAGTTC_14202062_14202080_AT2G31610.1_722	2	0.0459032	SRR1171802
rsRNA_TAACAGAACGGTAGACTGGAAC_107680_107701_AT3G03710.1_1954	2	0.403628	SRR1171802
rsRNA_TAACAGACCGGTAGACTAGAAC_107680_107701_AT2G25110.1_295	2	0.505818	SRR1171802
rsRNA_TCAAACGAGGAAAAGCGTACGG_131151_131172_AT4G02080.1_823	2	0.0306435	SRR1171802
rsRNA_TCCCAACAGACCGGTTGACTTGAAC_107677_107701_AT5G22250.1_1058	2	0.570796	SRR1171802
rsRNA_TCCCTTTGTCGCTAAGATCCGA_14203470_14203491_AT1G80950.1_1452	2	0.992802	SRR1171802
rsRNA_TCCCTTTGTCGCTAAGATCCGA_14203470_14203491_AT1G80950.2_1349	2	0.991712	SRR1171802
rsRNA_TGCCTTTTGTCGCTAAGATTCG_14203469_14203490_AT3G27390.1_1395	2	0.854357	SRR1171802
rsRNA_TTCGCCGCTTTGTCGCTAAGATTCG_14203466_14203490_AT2G19130.1_1702	2	0.609295	SRR1171802
rsRNA_AAAAGACCGGTAGACTTGAAC_107681_107701_AT5G66030.3_2709	2	0.353201	SRR7652708
rsRNA_AAACGACTCTGGCAACGGAT_5783_5802_AT4G17740.2_1455	2	0.995412	SRR7652708
rsRNA_AAATAAAAGGTCGAGGCGGGCT_14197886_14197907_AT4G21790.1_1466	2	0.313343	SRR7652708
rsRNA_AACAGACCGATATACTTGAAC_107681_107701_AT1G60680.1_554	2	0.410858	SRR7652708
rsRNA_AACAGACCGGTAGACTCGATC_107681_107701_AT1G16445.1_761	2	0.0306435	SRR7652708
rsRNA_AACAGAGCGTTAGACTTGAAC_107681_107701_AT3G03710.1_1953	2	0.807856	SRR7652708
rsRNA_AACGACTCTCGGCACCGGCTA_14199755_14199775_AT3G20470.1_598	2	0.479819	SRR7652708
rsRNA_AACGACTTTCGGCGACGGATATCT_14199755_14199778_AT4G26370.1_1043	2	0.0603479	SRR7652708
rsRNA_ACAGACCCGTATACTTGAAC_107682_107701_AT5G50870.2_277	2	0.220406	SRR7652708
rsRNA_ACAGACCGGTAGACGTGAGA_107682_107701_AT1G32928.1_263	2	0.195762	SRR7652708
rsRNA_ACAGATCGTTAGACTTGAAC_107682_107701_AT4G30670.1_575	2	0.353201	SRR7652708
rsRNA_ACGCCTGCCCGGGTGTCACA_14199896_14199915_AT3G15530.1_1287	2	0.446411	SRR7652708
rsRNA_AGCACTTTATCGCTAAGATTCGA_14203469_14203491_AT3G51420.1_1340	2	0.14411	SRR7652708
rsRNA_AGCCCTTTGTCGCTAAGATTACT_14203469_14203491_AT1G78850.1_1151	2	0.0459032	SRR7652708
rsRNA_AGGTCTGCGTGGGTGTCACA_5925_5944_AT5G61510.2_1042	2	0.0306435	SRR7652708
rsRNA_ATACCTTTGTCGCTAAGATTCG_14203469_14203490_AT2G11225.1_656	2	0.999948	SRR7652708
rsRNA_CAGACCGGTAGACTTAACA_107683_107701_AT1G13440.2_459	2	0.170338	SRR7652708
rsRNA_CAGCGGACTGTTCGAACTGC_14202096_14202115_AT1G35620.1_1068	2	0.373021	SRR7652708
rsRNA_CCAAGCTGAGTGCTCTCCC_107482_107500_AT4G17230.1_1169	2	0.0896993	SRR7652708
rsRNA_CCAAGCTGAGTGCTCTCCC_107482_107500_AT4G17230.2_1297	2	0.0459032	SRR7652708
rsRNA_CCACCCCAAGATGGGTGTTCTCCT_107477_107500_AT5G35170.1_1222	2	0.14411	SRR7652708
rsRNA_CCCCAAGTTGAGTGCCCTCCT_107480_107500_AT1G05850.1_743	2	0.0891421	SRR7652708
rsRNA_CCCTTTGGCGCTAAGATTCAA_14203471_14203491_AT3G05220.1_1730	2	0.170338	SRR7652708
rsRNA_CCCTTTGGCGCTAAGATTCAA_14203471_14203491_AT3G05220.2_1688	2	0.14411	SRR7652708
rsRNA_CCTCGGTCGCTAAGATTCGA_14203472_14203491_AT1G32580.1_795	2	0.170338	SRR7652708
rsRNA_CCTTTGCCGCTAAGAGTCGA_14203472_14203491_AT3G01720.1_2678	2	0.267453	SRR7652708
rsRNA_CCTTTGTAGCTAAGATGCGA_14203472_14203491_AT1G58440.1_1895	2	0.77769	SRR7652708
rsRNA_CCTTTTGTCGCTAAGATTGA_14203472_14203491_AT3G27390.2_1666	2	0.0306435	SRR7652708
rsRNA_CGACGCGGATTACATTGGCG_14200604_14200623_AT5G63490.1_1344	2	0.985435	SRR7652708
rsRNA_CTAACAGACCGCTAGAATTGAAC_107679_107701_AT2G31790.1_987	2	0.117054	SRR7652708
rsRNA_GCGAGCTCCGGTCGTCGGCCT_14200714_14200734_AT1G33040.1_491	2	0.991179	SRR7652708
rsRNA_GCGAGGAGGGCGCGGCGGTCG_14201482_14201502_AT4G00150.1_1600	2	0.117054	SRR7652708
rsRNA_GCGGACTGCTCGAGCTGGG_14202098_14202116_AT2G32730.1_2987	2	0.0306435	SRR7652708
rsRNA_GCGGCGAGAGCAGGTCGCC_14202120_14202138_AT1G52930.1_271	4	0.0637798	SRR7652708
rsRNA_GCTCGTGGGGTCCCAGTTC_14202062_14202080_AT2G31610.1_722	2	0.0306435	SRR7652708
rsRNA_GCTCTTTGTCGCTAAGAGTCGA_14203470_14203491_AT3G44340.2_2102	2	0.0306435	SRR7652708
rsRNA_GGCGGGAAGAGTGGAGAACAAAG_126433_126455_AT1G58230.1_6927	2	0.835546	SRR7652708
rsRNA_TAACAAACCGGTAGACTTTAAC_107680_107701_AT5G16390.2_1301	2	0.0603479	SRR7652708
rsRNA_TAACGGACCGGTAGACTTCAAC_107680_107701_AT4G20910.2_3091	2	0.0306435	SRR7652708
rsRNA_TCAAACGAGGAAAAGCGTACGG_131151_131172_AT4G02080.1_823	2	0.0306435	SRR7652708
rsRNA_TCCCTTTGTCGCTAAGATCCGA_14203470_14203491_AT1G80950.1_1452	2	0.992802	SRR7652708
rsRNA_TCCCTTTGTCGCTAAGATCCGA_14203470_14203491_AT1G80950.2_1349	2	0.961913	SRR7652708
